# Supplementary material for: Angelica sinensis Polysaccharide and Astragalus membranaceus Polysaccharide Accelerate Liver Regeneration by Enhanced Glycolysis via Activation of JAK2/STAT3/HK2 Pathway
Source: Molecules. 2022 Nov 15;27(22):7890. doi: 10.3390/molecules27227890 (PMC9695464; doi:10.3390/molecules27227890)
Supplement: Supplementary file 1 [file molecules-27-07890-s001.zip]

Archive with 1 entries (1 files):
- molecules-2015111-supplementary.pdf
